# Supplementary material for: SEA version 3.0: a comprehensive extension and update of the Super-Enhancer archive
Source: Nucleic Acids Res. 2019 Oct 31;48(D1):D198–203. doi: 10.1093/nar/gkz1028 (PMC7145603; doi:10.1093/nar/gkz1028)
Supplement: gkz1028_Supplemental_Files [file gkz1028_supplemental_files.zip]

Archive with 3 entries (3 files):
- Supplement-Table-1.xlsx
- Supplement-Table-2.xlsx
- Supplementary material.pdf
