# Supplementary material for: SEA version 3.0: a comprehensive extension and update of the Super-Enhancer archive
Source: Nucleic Acids Res. 2019 Oct 31;48(D1):D198–203. doi: 10.1093/nar/gkz1028 (PMC7145603; doi:10.1093/nar/gkz1028)
Supplement: gkz1028_Supplemental_Files [file gkz1028_supplemental_files.zip › Supplement-Table-1.xlsx]

## Sheet: super-enhancer_in_species
Super-enhancer and enhancer statics in different species
Species	super-enhancer	enhancer
gasAcu1	1289	29170
hg38	109447	2171877
panTro5	5794	183693
galGal5	5883	132952
oviAri3	887	24848
ce10	131	932
mm10	23969	435144
rheMac8	13442	268154
danRer11	2922	91853
xenTro9	284	18437
dm6	497	4725

## Sheet: SE_celltype_factors
super-enhancers statics by cell type and recognition factors
species	cell types/tissues/diseases	factor	SE number
dm6	embryos_14-16hr_or	h3k27ac	93
dm6	mixed_adults_22_days_ael	h3k27ac	66
dm6	embryos_8-12	h3k27ac	76
dm6	l3_stage_larvae	h3k27ac	10
dm6	embryos_16-20	h3k27ac	65
dm6	embryos_20-24	h3k27ac	42
dm6	pupae	h3k27ac	33
dm6	l2_stage_larvae	h3k27ac	8
dm6	adult_female	h3k27ac	18
dm6	adult_male	h3k27ac	2
dm6	3rd_instar_larvae	h3k27ac	70
dm6	l1_stage_larvae	h3k27ac	14
panTro5	brain_whitematter_pt3	h3k27ac	889
panTro5	brain_occipitalpole_pt3	h3k27ac	437
panTro5	brain_precentralgyrus_pt3	h3k27ac	465
panTro5	cranial_neural_crest_cells	h3k27ac	1008
panTro5	brain_caudatenucleus_pt3	h3k27ac	362
panTro5	brain_thalamicnuclei_pt3	h3k27ac	652
panTro5	lymphoblastoid_cell_line	h3k27ac	422
panTro5	brain_prefrontalcortex_pt3	h3k27ac	150
panTro5	brain_putamen_pt3	h3k27ac	400
panTro5	pluripotent_stem_cell_line	h3k27ac	1009
rheMac8	brain_occipitalpole_rm1	h3k27ac	1352
rheMac8	embryonic_occipital_cortex	h3k27ac	1096
rheMac8	lymphoblastoid_cell_line	h3k27ac	1073
rheMac8	brain_putamen_rm1	h3k27ac	1251
rheMac8	brain_whitematter_rm1	h3k27ac	1261
rheMac8	brain_precentralgyrus_rm1	h3k27ac	1134
rheMac8	embryonic_frontal_cortex	h3k27ac	1050
rheMac8	forelimb_and_hindlimb_autopod	h3k27ac	363
rheMac8	brain_thalamicnuclei_rm1	h3k27ac	1270
rheMac8	brain_cerebellum_rm1	h3k27ac	656
rheMac8	embryonic_cortex	h3k27ac	692
rheMac8	brain_prefrontalcortex_rm1	h3k27ac	805
rheMac8	brain_caudatenucleus_rm1	h3k27ac	1439
danRer11	whole_embryo	h3k27ac	231
danRer11	testis	h3k27ac	63
danRer11	2.5hpf_embryos	h3k27ac	24
danRer11	sperm	h3k27ac	153
danRer11	brain	h3k27ac	585
danRer11	heart_1year	h3k27ac	302
danRer11	intestine_1year	h3k27ac	908
danRer11	melanoma_tumor_cell_line	h3k27ac	465
danRer11	heart	h3k27ac	191
ce10	germline	h3k27ac	44
ce10	larval	h3k27ac	31
ce10	early_embryo	h3k27ac	56
galGal5	mesenchymal_cells	h3k27ac	543
galGal5	hh21_whole_embryos	h3k27ac	447
galGal5	embryos_neural_crest_cells_stage_11-14	h3k27ac	371
galGal5	tarsometatarsal_skin_e11	h3k27ac	776
galGal5	hh32_whole_embryos	h3k27ac	238
galGal5	dorsal_skin_e7	h3k27ac	562
galGal5	tarsometatarsal_skin_e9	h3k27ac	467
galGal5	hh16_whole_embryos	h3k27ac	431
galGal5	hh21_developing_limbs	h3k27ac	387
galGal5	embryos_neural_crest_cells_stage_20	h3k27ac	499
galGal5	dorsal_skin_e9	h3k27ac	535
galGal5	spinal_neural_tube	h3k27ac	245
galGal5	hh32_developing_limbs	h3k27ac	382
gasAcu1	diencephalon_c4	h3k27ac	320
gasAcu1	diencephalon_e4	h3k27ac	379
gasAcu1	diencephalon_e5	h3k27ac	328
gasAcu1	diencephalon_c5	h3k27ac	262
oviAri3	perirenal_adipose	h3k27ac	887
xenTro9	whole_embryo_stage10.5	h3k27ac	66
xenTro9	whole_embryo_stage8	h3k27ac	201
xenTro9	whole_embryo_stage9	h3k27ac	17
mm10	liver	h3k27ac	885
mm10	bone_marrow_macrophage	h3k27ac	860
mm10	neural_tube	h3k27ac	54
mm10	embryonic_fibroblast	h3k27ac	1035
mm10	embryonic_facial_prominence	h3k27ac	831
mm10	olfact_bulb	h3k27ac	698
mm10	kidney	h3k27ac	762
mm10	forebrain	h3k27ac	312
mm10	mel_cell_line	p300	1129
mm10	mel_cell_line	h3k27ac	736
mm10	stomach	h3k27ac	541
mm10	stomach	p300	156
mm10	liver_14.5	p300	156
mm10	ch12.lx	p300	1016
mm10	ch12.lx	h3k27ac	651
mm10	small_intestine	h3k27ac	1277
mm10	brown_adipose_tissue	h3k27ac	881
mm10	es-e14	h3k27ac	649
mm10	wholebrain	h3k27ac	761
mm10	es-bruce4	p300	55
mm10	es-bruce4	h3k27ac	351
mm10	testis	h3k27ac	695
mm10	hidbrain	h3k27ac	464
mm10	bonemarrow	h3k27ac	379
mm10	intestine	h3k27ac	1021
mm10	cerebellum	h3k27ac	696
mm10	limb	h3k27ac	647
mm10	heart	p300	392
mm10	heart	h3k27ac	807
mm10	lung	h3k27ac	797
mm10	lung	p300	564
mm10	spleen	h3k27ac	684
mm10	liver_0	p300	775
mm10	thymus	h3k27ac	478
mm10	placenta	h3k27ac	1043
mm10	mouse embryonic stem cells	Experimental Verification	5
mm10	cortex	h3k27ac	125
mm10	midbrain	h3k27ac	601
hg38	tibial_nerve	p300	1078
hg38	tibial_nerve	h3k27ac	1534
hg38	prostate_gland	p300	126
hg38	adrenal_gland	h3k27ac	774
hg38	skeletal_muscle_myotubes	h3k27ac	1337
hg38	mammary_epithelial_cells	h3k27ac	1292
hg38	pc-3	h3k27ac	542
hg38	acc112	h3k27ac	30
hg38	adipose	h3k27ac	513
hg38	testis	p300	24
hg38	bmp4_trophoblast_cells	h3k27ac	435
hg38	dohh2	h3k27ac	700
hg38	spleen_infant	h3k27ac	1033
hg38	spleen_adult	h3k27ac	1031
hg38	h9_neural_progenitor_cell	h3k27ac	302
hg38	hela-s3	h3k27ac	1022
hg38	hela-s3	p300	1223
hg38	ips_19.11	h3k27ac	361
hg38	cd25-_cd45ro+_mem_cells	h3k27ac	512
hg38	ag04450	h3k27ac	665
hg38	ovary	h3k27ac	949
hg38	ovary	p300	167
hg38	oci-ly1	h3k27ac	605
hg38	bone_marrow_derived_macrophage	h3k27ac	394
hg38	cd56_primary_cells	h3k27ac	660
hg38	uterus	h3k27ac	738
hg38	bmp4_mesendoderm_cells	h3k27ac	1276
hg38	sk-n-sh	p300	744
hg38	neural_cell	h3k27ac	1428
hg38	lung	h3k27ac	995
hg38	t47d	p300	351
hg38	pc-9	h3k27ac	1067
hg38	hepg2	h3k27ac	946
hg38	hepg2	p300	361
hg38	hepg2	brd4	31
hg38	rwpe1	h3k27ac	798
hg38	transverse_colon	p300	73
hg38	transverse_colon	h3k27ac	953
hg38	imr90	h3k27ac	501
hg38	hues64_derived_cd184+	h3k27ac	1060
hg38	b_cell	h3k27ac	764
hg38	sigmoid_colon	h3k27ac	1045
hg38	sigmoid_colon	p300	277
hg38	peyers_patch	h3k27ac	1212
hg38	esophagus	h3k27ac	1319
hg38	h1_neural_progenitor_cells	h3k27ac	706
hg38	esophagus_squamous_epithelium	h3k27ac	1546
hg38	karpas-422	h3k27ac	492
hg38	c4-2b	h3k27ac	520
hg38	right_lobe_of_liver	h3k27ac	1080
hg38	panc1	h3k27ac	454
hg38	a549	p300	336
hg38	a549	h3k27ac	584
hg38	muscle_of_leg	h3k27ac	1424
hg38	cd14-positive_monocyte	h3k27ac	1168
hg38	cd8_primary_cells	h3k27ac	785
hg38	h1-hesc	h3k27ac	522
hg38	h1-hesc	p300	220
hg38	ips-20b	h3k27ac	126
hg38	osteoblast	p300	971
hg38	esophagus_muscularis_mucosa	p300	84
hg38	esophagus_muscularis_mucosa	h3k27ac	924
hg38	skeletal_muscle_myoblasts	h3k27ac	943
hg38	h9	h3k27ac	35
hg38	thoracic_aorta	h3k27ac	537
hg38	cd25int_cd127+_tmem	h3k27ac	574
hg38	pancreas	h3k27ac	1975
hg38	osteoblasts	h3k27ac	1353
hg38	breast_epithelium	p300	1815
hg38	breast_epithelium	h3k27ac	1386
hg38	ascending_aorta	h3k27ac	1138
hg38	kopt-k1	h3k27ac	406
hg38	body_of_pancreas	h3k27ac	945
hg38	psoas_muscle	h3k27ac	1112
hg38	mobilized_cd34_cells	h3k27ac	570
hg38	heart_right_ventricle	h3k27ac	1201
hg38	bipolar_spindle_neuron	h3k27ac	1117
hg38	hepatocyte	h3k27ac	1259
hg38	umbilical_vein_endothelial_cells	h3k27ac	1281
hg38	mm.1s	h3k27ac	398
hg38	bladder	h3k27ac	948
hg38	mcf-7	h3k27ac	121
hg38	mcf-7	p300	542
hg38	neuroepithelial_stem_cell	h3k27ac	1182
hg38	ishikawa	p300	945
hg38	k562	h3k27ac	1045
hg38	k562	p300	65
hg38	k562	brd4	87
hg38	aorta	h3k27ac	865
hg38	suprapubic_skin	p300	219
hg38	cd4_primary_cells	h3k27ac	594
hg38	left_ventricle_adult	h3k27ac	1015
hg38	subcutaneous_adipose_tissue	p300	136
hg38	dnd41	h3k27ac	612
hg38	omental_fat_pad	p300	55
hg38	cd4+_cd25-_cd45ra+_naive_primary_cells	h3k27ac	498
hg38	astrocytes	h3k27ac	1211
hg38	right_atrium_auricular_region	h3k27ac	1039
hg38	small_intestine_adult	h3k27ac	934
hg38	22rv1	h3k27ac	441
hg38	ips-18a	h3k27ac	678
hg38	hct-116	h3k27ac	227
hg38	gastrocnemius_medialis	h3k27ac	953
hg38	fetal_spinal_cord	h3k27ac	739
hg38	lung_fibroblasts	h3k27ac	1131
hg38	cd25-_il17+_th17_stim_cells	h3k27ac	756
hg38	gastroesophageal_sphincter	p300	335
hg38	gastroesophageal_sphincter	h3k27ac	757
hg38	epidermal_keratinocytes	h3k27ac	529
hg38	gm23248	h3k27ac	958
hg38	vagina	h3k27ac	1490
hg38	vagina	p300	52
hg38	thyroid_gland	h3k27ac	954
hg38	left_ventricle_infant	h3k27ac	971
hg38	thymus	h3k27ac	633
hg38	placenta	h3k27ac	1115
hg38	a673	h3k27ac	703
hg38	mesenchymal_stem_cells	h3k27ac	691
hg38	right_atrium	h3k27ac	726
hg38	oci-ly3	h3k27ac	686
hg38	ips_df_6.9	h3k27ac	38
hg38	vcap	h3k27ac	1163
hg38	coronary_artery	h3k27ac	1269
hg38	sudhl6	h3k27ac	271
hg38	large_intestine	h3k27ac	1157
hg38	cardiac_muscle_cell	h3k27ac	877
hg38	muscle_of_trunk	h3k27ac	1251
hg38	adult_dermal_fibroblasts	h3k27ac	833
hg38	gm12878	p300	134
hg38	gm12878	h3k27ac	68
hg38	neutrophil	h3k27ac	374
hg38	smooth_muscle_cell	h3k27ac	956
hg38	small_intestine_infant	h3k27ac	1257
hg38	kms-11	h3k27ac	412
hg38	upper_lobe_of_left_lung	h3k27ac	1025
hg38	upper_lobe_of_left_lung	p300	83
hg38	loucy	h3k27ac	990
hg38	cd3_primary_cells	h3k27ac	662
hg38	stomach	p300	21
hg38	stomach	h3k27ac	714
hg38	ST1	brd4	296
hg38	U87 GBM	brd4	27
hg38	HAP1	brd4	453
hg38	Primary B-CLL cells	brd4	860
hg38	MDAMB231	brd4	50
hg38	293 HEK	brd4	69
hg38	Biphenotypic B Myelomonocytic Leukemia	brd4	98
hg38	Human primary keratinocytes	brd4	793
hg38	SK-MEL-5	brd4	422
hg38	A375	brd4	128
hg38	Mammary gland adenocarcarcinoma epithelial cells derived from metastatic site	brd4	162
hg38	GM15850 LCLs (FRDA)	brd4	73
hg38	Kelly cells	brd4	122
hg38	MOLT4	brd4	92
hg38	MV-4-11-B cells	brd4	11
hg38	prostate cancer cell line	brd4	85
hg38	prostate carcinoma epithelial cell line 22Rv1	brd4	199
hg38	SKmel147	brd4	86
hg38	LNCaP	Med1	169
hg38	VCaP	Med1	773
