# Supplementary material for: SEA version 3.0: a comprehensive extension and update of the Super-Enhancer archive
Source: Nucleic Acids Res. 2019 Oct 31;48(D1):D198–203. doi: 10.1093/nar/gkz1028 (PMC7145603; doi:10.1093/nar/gkz1028)
Supplement: gkz1028_Supplemental_Files [file gkz1028_supplemental_files.zip › Supplement-Table-2.xlsx]

## Sheet: Sheet1
PMID	Gene	Species	Disease	Cell line/cell/tissue	Mode of action	Method	Title
31201181	ELOVL2	human	Glioma	Glioma Stem Cell	silence	CRISPR-Cas9	Glioma Stem Cell Specific Super Enhancer Promotes Polyunsaturated Fatty Acid Synthesis to Support EGFR Signaling.
31149037	MYC	human	prostate cancer	prostate cancer cells	promote	ChIP-seq,western blot,RT-qPCR, cell cycle analysis and viability assays	High OGT activity is essential for MYC-driven proliferation of prostate cancer cells
31182641	CREB	mouse	NA	beta cell	delete	CRISPR-Cas9,ChIP-seq,western blot, RT-qPCR, Reporter assays锛?CREB promotes beta cell gene expression by targeting Its coactivators to tissue-specific enhancers
31182641	Neurod1	mouse	NA	beta cell	delete	CRISPR-Cas9,ChIP-seq,western blot, RT-qPCR, Reporter assays锛?CREB promotes beta cell gene expression by targeting Its coactivators to tissue-specific enhancers
31073032	Igf1	murine	NA	uterus	delete	CRISPR-Cas9	A distal super enhancer mediates estrogen-dependent mouse uterine-specific gene transcription of Igf1 (insulin-like growth factor 1)
31050342	PAX8	human	ovarian cancer	ovarian cancer cell lines	perturb	ChIP-seq,western blot,q-PCR,Immunofluorescence microscopy and RNA sequencing	PAX8 regulon in human ovarian cancer links lineage dependency with epigenetic vulnerability to HDAC inhibitors
31050342	PAX8	mouse	ovarian cancer	HEY or SKOV3 cells	perturb	ChIP-seq,western blot,q-PCR,Immunofluorescence microscopy and RNA sequencing	PAX8 regulon in human ovarian cancer links lineage dependency with epigenetic vulnerability to HDAC inhibitors
31041782	2019-10-04	mouse	NA	R1 mESCs, ZHBTc4 and pre-iPS cells	promote	ChIP-seq,western blot,q-PCR,ChIPqPCR,Alkaline phosphatase staining	PCGF6 regulates stem cell pluripotency as a transcription activator via super-enhancer dependent chromatin interactions
30971697	RUNX2	human	acute leukemia	CAL-1, HEL, MOLM-13, MONO-MAC-1, and Jurkat cell lines	delete	CRISPR-Cas9, q-PCR,RT-PCR,western blot,Chromatin IP sequencing,RNA sequencing,	Lineage-specific RUNX2 super-enhancer activates MYC and promotes the development of blastic plasmacytoid dendritic cell neoplasm
30971697	RUNX2	mouse	acute leukemia	NA	delete	CRISPR-Cas9, q-PCR,RT-PCR,western blot,Chromatin IP sequencing,RNA sequencing,	Lineage-specific RUNX2 super-enhancer activates MYC and promotes the development of blastic plasmacytoid dendritic cell neoplasm
30971697	RUNX2	human	acute leukemia	Blastic Plasmacytoid Dendritic Cell Neoplasm	delete	CRISPR-Cas9, q-PCR,RT-PCR,western blot,Chromatin IP sequencing,RNA sequencing,	Lineage-specific RUNX2 super-enhancer activates MYC and promotes the development of blastic plasmacytoid dendritic cell neoplasm
30868974	Klf6	human	Hepatoma	Hepatoma Cells	disruption	CRISPR-Cas9	The Klf6 Super Enhancer Modulates Cell Proliferation via MiR-1301 in Human Hepatoma Cells
30858363	KLF6	human	renal carcinoma	RCC cell lines (786-O, 786-M1A, OS-RC2, OS-LM1, RCC-MF)	delete	CRISPR-Cas9,ChIP-seq,western blot,q-PCR	A KLF6-driven transcriptional network links lipid homeostasis and tumour growth in renal carcinoma
30760518	QKI	human	Hepatocellular Carcinoma	HCC cell lines	promote	qRT-PCR,Dual-luciferase reporter gene assay,Immunoprecipitation and Western blot analysis,Chromatin immunoprecipitation	YY1 Complex Promotes Quaking Expression via Super-Enhancer Binding during EMT of Hepatocellular Carcinoma.
30723918	SPHK1	human	Hepatocellular Carcinoma	HCC cells	inhibit	CRISPR-Cas9, Small molecular Inhibitors	Aberrant Super-Enhancer Landscape in Human Hepatocellular Carcinoma
30496486	MEIS1	human	Ewing sarcoma	Ewing sarcoma cell lines (A673, SKNMC, TC32, TC71, EW8, TCC446 and EWS502)	promote	Luciferase reporter assay,qRT-PCR,Chromatin immunoprecipitation (ChIP) assay	Super-enhancer-associated MEIS1 promotes transcriptional dysregulation in Ewing sarcoma in co-operation with EWS-FLI1
30146162	CKIa	mouse	acute myeloid leukemia	blood,RKO cells, MV4-11 cells	inhibit	RT-PCR,western blot,Chromatin Immunoprecipitation,ChIP-seq	Small Molecules Co-targeting CKI伪 and the Transcriptional Kinases CDK7/9 Control AML in Preclinical Models
30146162	CDK7	mouse	acute myeloid leukemia	blood,RKO cells, MV4-11 cells	inhibit	RT-PCR,western blot,Chromatin Immunoprecipitation,ChIP-seq	Small Molecules Co-targeting CKI伪 and the Transcriptional Kinases CDK7/9 Control AML in Preclinical Models
30146162	CDK9	mouse	acute myeloid leukemia	blood,RKO cells, MV4-11 cells	inhibit	RT-PCR,western blot,Chromatin Immunoprecipitation,ChIP-seq	Small Molecules Co-targeting CKI伪 and the Transcriptional Kinases CDK7/9 Control AML in Preclinical Models
29777912	Regnase-1	mouse	NA	HEK293T, HBL-1, SUM-159 and NIH3T3 cells	inhibit	Transfection of shRNA and sgRNA, RT-PCR, Western blot	A super-enhancer maintains homeostatic expression of Regnase-1
29771329	Pmp22	human	Charcot-Marie-Tooth Disease	S16 F2sN cell line	delete	CRISPR-Cas9, RT-qPCR	Regulation of the neuropathy-associated Pmp22 gene by a distal super-enhancer
29765516	ERG	human	erythroleukemia	HEL cells	inhibit	Co-immunoprecipitation assay, RT-PCR, ChIP, Lentiviral transduction,	Selective dissociation between LSD1 and GFI1B by a LSD1 inhibitor NCD38 induces the activation of ERG super-enhancer in erythroleukemia cells
29644114	CDK6	human	osteosarcoma	osteosarcoma cell lines U2OS, 143B and the human fibroblast cell line BJ	inhibit	Immunohistochemistry and western blot	Super enhancer inhibitors suppress MYC driven transcriptional amplification and tumor progression in osteosarcoma
29644114	TGFB2	human	osteosarcoma	osteosarcoma cell lines U2OS, 143B and the human fibroblast cell line BJ	inhibit	Immunohistochemistry and western blot	Super enhancer inhibitors suppress MYC driven transcriptional amplification and tumor progression in osteosarcoma
30285185	KDM6A	human	squamous-like pancreatic cancer	pancreatic tissue	promote	Western Blotting and Immunoprecipitation	Loss of KDM6A activates super-enhancers to induce gender-specific squamous-like pancreatic cancer and confers sensitivity to BET inhibitors
29491412	HEXIM1	human	acute myeloid leukemia	AML cell line	inhibit	RNA isolation, cDNA synthesis and RT-qPCR	The novel BET bromodomain inhibitor BI 894999 represses super-enhancer-associated transcription and synergizes with CDK9 inhibition in AML
29444854	Pparg	mouse	NA	Stromal vascular cells	delete	CRISPR-Cas9	BET bromodomain proteins regulate enhancer function during adipogenesis
29408204	MITF	mouse	Melanoma	NA	delete	siRNA knockdown, ChIP-seq	High MITF Expression Is Associated with Super-Enhancers and Suppressed by CDK7 Inhibition in Melanoma
29408204	SOX10	mouse	Melanoma	NA	delete	siRNA knockdown, ChIP-seq	High MITF Expression Is Associated with Super-Enhancers and Suppressed by CDK7 Inhibition in Melanoma
29342133	Myc	mouse	leukaemic	NA	delete	CRISPR-Cas9,RNA isolation and RT鈥搎PCR	A Myc enhancer cluster regulates normal and leukaemic haematopoietic stem cell hierarchies
29024646	MYC	human	GM12878-Cas9 cells, EBNA2-HT, EBNA3A-HT and EBNA3C-HT cells,Primary Human B Cells	NA	delete	CRISPR-Cas9, ATAC-seq, Chromatin conformation capture assays	The Epstein-Barr Virus Regulome in Lymphoblastoid Cells
28991225	PGC-1a	human	melanoma	Melanoma cell lines	inhibit	Western blot analysis, Chromatin immunoprecipitation	Super-enhancers define a proliferative PGC-1伪-expressing melanoma subgroup sensitive to BET inhibition
28636939	SLC4A1	mouse	NA	erythroid cell	inhibit	RNA FISH,Retroviral Transduction, Flow Cytometry Assays, RNA-Seq, ChIRP-Seq and ChIRP-MS	The Super-Enhancer-Derived alncRNA-EC7/Bloodlinc Potentiates Red Blood Cell Development in trans
28636939	BAND3	mouse	NA	erythroid cell	inhibit	RNA FISH,Retroviral Transduction, Flow Cytometry Assays, RNA-Seq, ChIRP-Seq and ChIRP-MS	The Super-Enhancer-Derived alncRNA-EC7/Bloodlinc Potentiates Red Blood Cell Development in trans
28378740	CD47	human	breast cancer	breast cancer tissue	inhibit	fusion PCR,qPCR, shRNA knockdown,ChIP-Seq, Protein extraction and western blotting	A CD47-associated super-enhancer links pro-inflammatory signalling to CD47 upregulation in breast cancer
28210006	LSD1	human	leukemia	HEL and CMK11-5 cell	promote	Western blotting, q-PCR, ChIP, CRISPR-CAS9	A novel LSD1 inhibitor NCD38 ameliorates MDS-related leukemia with complex karyotype by attenuating leukemia programs via activating super-enhancers.
28028313	GIMAP	human	Acute Lymphoblastic Leukemia	T-ALL cell lines	promote	CRISPR-Cas9,RNA-Seq,Luciferase assay	Aberrant Activation of the GIMAP Enhancer by Oncogenic Transcription Factors in T-cell Acute Lymphoblastic Leukemia
27895109	Med13l	mouse	NA	embryonic stem (ES) cells	delete	CRISPR-Cas9, RT-qPCR	Enhancers and super-enhancers have an equivalent regulatory role in embryonic stem cells through regulation of single or multiple genes
27864512	MYC	NA	NA	lymphoblastoid cell	delete	shRNA knockdown	Epstein-Barr virus super-enhancer eRNAs are essential for MYC oncogene expression and lymphoblast proliferation
27814941	Nr4a1	mouse	NA	NA	delete	CRISPR, ChIP-Seq	Deleting an Nr4a1 Super-Enhancer Subdomain Ablates Ly6Clow Monocytes while Preserving Macrophage Gene Function
27681417	Nanog	human	NA	Embryonic stem cells	delete	CRISPR-Cas9, RT-qPCR	Super-Enhancers at the Nanog Locus Differentially Regulate Neighboring Pluripotency-Associated Genes
27624132	Brd4	human	human papillomavirus	Keratinocyte cell lines	inhibit	BET inhibitors, siRNA, ChIP, RT-PCR	Tandemly Integrated HPV16 Can Form a Brd4-Dependent Super-Enhancer-Like Element That Drives Transcription of Viral Oncogenes
27074708	Myc	mouse	NA	pro-B cell line	inhibit	RT-qPCR, ChIP, immunoprecipitation and Western blot	Signal transducer and activator of transcription STAT5 is recruited to c-Myc super-enhancer
26883634	RUNX1	mouse	NA	DG75 cell-line	promote	Plasmid construction, Site-directed mutagenesis and deletion, Transient transfections, Western blotting, ChIP-QPCR	RUNX super-enhancer control through the Notch pathway by Epstein-Barr virus transcription factors regulates B cell growth
26883634	RUNX3	mouse	NA	DG75 cell-line	promote	Plasmid construction, Site-directed mutagenesis and deletion, Transient transfections, Western blotting, ChIP-QPCR	RUNX super-enhancer control through the Notch pathway by Epstein-Barr virus transcription factors regulates B cell growth
26766440	SLC25A37	human	NA	hematopoietic stem/progenitor cells	delete	CRISPR-Cas9	Dynamic Control of Enhancer Repertoires Drives Lineage and Stage-Specific Transcription during Hematopoiesis
25941994	Myc	human	NA	MCC cell lines (MCC-3 and MCC-5)	inhibit	Lentiviral transduction, Xenograft studies, ChIP	Disruption of BRD4 at H3K27Ac-enriched enhancer region correlates with decreased c-Myc expression in Merkel cell carcinoma
25486255	Sox2	mouse	NA	embryonic stem cells	delete	CRISPR, PCR, ChIP-seq	CRISPR reveals a distal super-enhancer required for Sox2 expression in mouse embryonic stem cells
25394790	TAL1	human	NA	T-ALL cell lines	create	CRISPR/Cas9 , qRT-PCR, Luciferase reporter experiments, MYB siRNA experiments, Western blotting and Co-Immunoprecipitation experiments,	Oncogene regulation. An oncogenic super-enhancer formed through somatic mutation of a noncoding intergenic element
23582323	MYC	human	NA	MM1.S MM cells, U-87 MG glioblastoma cells, H2171 small-cell lung carcinoma cells	inhibit	Luciferase Reporter Assays, Western Blotting, ChIP-Seq	Selective inhibition of tumor oncogenes by disruption of super-enhancers
31360115	KLF5	human	breast cancer	HCC1806 and HCC1937 cell lines	inhibit	CRISPR/Cas9, Western Blotting, Cell proliferation inhibition assays	Inhibition of super enhancer downregulates the expression of KLF5 in basal-like breast cancers
31346162	JMJD6	mouse	neuroblastoma	CHP134,SK-N-AS, SHEP Tet/21N, and 293T embryonic kidney cells	inhibit	siRNA transfection, RT-qPCR, ChIP-Seq	JMJD6 is a tumorigenic factor and therapeutic target in neuroblastoma
